# Supplementary material for: A Constant Pressure-Driven Podocyte-on-Chip Model for Studying Hypertension-Induced Podocytopathy Pathomechanism and Drug Screening
Source: Micromachines (Basel). 2025 Sep 27;16(10):1097. doi: 10.3390/mi16101097 (PMC12566487; doi:10.3390/mi16101097)
Supplement: Supplementary file 1 [file micromachines-16-01097-s001.zip]

Archive with 1 entries (1 files):
- micromachines-3751016-supplementary.pdf
